# Supplementary material for: Time-Dependent ECG-AI Prediction of Fatal Coronary Heart Disease: A Retrospective Study
Source: J Cardiovasc Dev Dis. 2024 Dec 8;11(12):395. doi: 10.3390/jcdd11120395 (PMC11678222; doi:10.3390/jcdd11120395)
Supplement: Supplementary file 1 [file jcdd-11-00395-s001.zip]

Archive with 1 entries (1 files):
- jcdd-3321844-supplementary.pdf
